# Supplementary material for: Land-Cover Classification Using MaxEnt: Can We Trust in Model Quality Metrics for Estimating Classification Accuracy?
Source: Entropy (Basel). 2020 Mar 17;22(3):342. doi: 10.3390/e22030342 (PMC7516803; doi:10.3390/e22030342)
Supplement: Supplementary file 1 [file entropy-22-00342-s001.zip]

Archive with 7 entries (5 files):
- entropy-678448-supplementary/
- entropy-678448-supplementary/entropy-678448-supplement.docx
- entropy-678448-supplementary/File S1/
- entropy-678448-supplementary/File S1/Built Data.xlsx
- entropy-678448-supplementary/File S1/Deciduous Data.xlsx
- entropy-678448-supplementary/File S1/Evergreen Data.xlsx
- entropy-678448-supplementary/File S1/Grass Data.xlsx
