# Supplementary material for: Land-Cover Classification Using MaxEnt: Can We Trust in Model Quality Metrics for Estimating Classification Accuracy?
Source: Entropy (Basel). 2020 Mar 17;22(3):342. doi: 10.3390/e22030342 (PMC7516803; doi:10.3390/e22030342)
Supplement: Supplementary file 1 [file entropy-22-00342-s001.zip › entropy-678448-supplementary/File S1/Built Data.xlsx]

## Sheet: Built Models
Built Models (Feature_Regularization)	Kappa Accuracy Values per Model											Overall Accuracy Values per Model											Models Quality Metrics
	FC1	FC5	FC10	10PTP	BTOPA	EETOD	ETeSS	ETrSS	MTeSPS	MTP	MTrSPS	FC1	FC5	FC10	10PTP	BTOPA	EETOD	ETeSS	ETrSS	MTeSPS	MTP	MTrSPS	AUC Train	AUC Test	AIC score	AICc score	BIC score
Auto_1	0.79491	0.768135	0.70742	0.624566	0.79491	0.696301	0.444625	0.532575	0.470355	0.79491	0.539307	0.906	0.887	0.854	0.808	0.906	0.848	0.7	0.754	0.716	0.906	0.758	0.9248	0.9428	3056.74	3373.17	3229.72
H_025	0.763583	0.726575	0.648188	0.562655	0.743534	0.60968	0.51087	0.48125	0.41093	0.743534	0.48125	0.89	0.866	0.822	0.772	0.878	0.8	0.741	0.723	0.678	0.878	0.723	0.9378	0.9137	3074.51	7854.51	3322
H_1	0.799393	0.792806	0.720475	0.594482	0.814968	0.706146	0.618594	0.529662	0.410395	0.76623	0.546494	0.909	0.9	0.861	0.79	0.914	0.853	0.804	0.752	0.678	0.895	0.762	0.9318	0.915	3062.62	3545.17	3252.28
H_3	0.505268	0.790092	0.811589	0.69261	0.636406	0.813392	0.452625	0.540125	0.44303	0.553056	0.545204	0.793	0.904	0.91	0.846	0.843	0.911	0.705	0.759	0.699	0.811	0.762	0.913	0.9357	3041.03	3082.31	3129.08
H_5	0.380458	0.708093	0.804694	0.711427	0.612671	0.783132	0.555406	0.545204	0.548598	0.46675	0.565665	0.748	0.872	0.91	0.856	0.834	0.902	0.768	0.762	0.764	0.779	0.774	0.9002	0.8988	3088.95	3132.78	3183.26
L_025	0.70796	0.811068	0.757505	0.700297	0.809023	0.784518	0.503316	0.546901	0.509952	0.600773	0.600292	0.871	0.912	0.882	0.85	0.911	0.896	0.737	0.763	0.741	0.829	0.794	0.8866	0.9052	3051.48	3052.33	3066.59
L_1	0.674324	0.801133	0.796618	0.669443	0.784786	0.796618	0.588097	0.553701	0.560528	0.52719	0.581165	0.858	0.909	0.903	0.833	0.902	0.903	0.787	0.767	0.771	0.801	0.783	0.8862	0.861	3052.79	3053.4	3065.3
L_3	0.71281	0.80698	0.757998	0.674583	0.80698	0.784518	0.538436	0.545204	0.57426	0.564049	0.616092	0.873	0.91	0.882	0.836	0.91	0.896	0.758	0.762	0.779	0.815	0.803	0.8857	0.8936	3051.31	3051.7	3061.21
L_5	0.684932	0.788936	0.795267	0.670614	0.786183	0.801225	0.57426	0.550298	0.634882	0.595636	0.607297	0.862	0.903	0.902	0.834	0.902	0.905	0.779	0.765	0.814	0.827	0.798	0.8883	0.8828	3046.59	3046.84	3054.41
LQ_025	0.741731	0.694208	0.618062	0.565308	0.746537	0.648268	0.409368	0.47278	0.422947	0.721933	0.466268	0.879	0.849	0.806	0.775	0.881	0.823	0.677	0.719	0.686	0.872	0.715	0.9163	0.9295	3012.09	3015.67	3043.35
LQ_1	0.854996	0.800762	0.701186	0.609806	0.856776	0.740066	0.535133	0.496937	0.582365	0.691246	0.511785	0.933	0.903	0.85	0.799	0.934	0.871	0.755	0.732	0.783	0.864	0.741	0.9111	0.9062	3013.23	3015.06	3035.63
LQ_3	0.809478	0.845085	0.760435	0.649904	0.788494	0.816634	0.461777	0.522076	0.420328	0.683857	0.583295	0.914	0.926	0.882	0.822	0.905	0.911	0.711	0.748	0.684	0.862	0.784	0.9009	0.9295	3029.76	3030.73	3045.91
LQ_5	0.7673	0.829456	0.759952	0.662189	0.810519	0.809382	0.497175	0.528775	0.482402	0.615671	0.508752	0.896	0.919	0.882	0.829	0.914	0.908	0.733	0.752	0.724	0.835	0.74	0.894	0.9021	3034.51	3035.37	3049.62
LQP_025	0.767988	0.678478	0.593885	0.535061	0.779918	0.631664	0.535061	0.465636	0.372314	0.779918	0.509952	0.889	0.839	0.791	0.756	0.897	0.813	0.756	0.714	0.653	0.897	0.741	0.9211	0.8963	3015.04	3025.05	3065.58
LQP_1	0.815644	0.78671	0.697202	0.604553	0.829756	0.726644	0.521754	0.521754	0.535133	0.759684	0.585818	0.915	0.896	0.848	0.796	0.921	0.864	0.747	0.747	0.755	0.892	0.785	0.9132	0.9037	3013.71	3016.97	3043.41
LQP_3	0.835742	0.827586	0.749012	0.616092	0.8415	0.808588	0.578113	0.518735	0.616092	0.693717	0.552424	0.925	0.917	0.876	0.803	0.927	0.907	0.781	0.746	0.803	0.866	0.766	0.903	0.8749	3020.9	3021.6	3034.45
LQP_5	0.774388	0.832175	0.752564	0.664	0.843249	0.796031	0.545635	0.537185	0.559238	0.656511	0.576389	0.899	0.92	0.878	0.83	0.928	0.901	0.762	0.757	0.77	0.851	0.78	0.8975	0.8868	3035.58	3036.17	3048.08
LQPT_025	0.768229	0.676321	0.596604	0.533739	0.781539	0.633096	0.512364	0.460281	0.460281	0.787343	0.476532	0.889	0.838	0.793	0.756	0.897	0.814	0.743	0.711	0.711	0.9	0.721	0.9213	0.9105	3004.42	3014.16	3054.44
LQPT_1	0.855924	0.790386	0.706727	0.638078	0.841671	0.756865	0.482212	0.521754	0.477331	0.761514	0.540176	0.933	0.898	0.853	0.815	0.927	0.88	0.723	0.747	0.72	0.893	0.758	0.9125	0.9257	3012.64	3015.76	3041.82
LQPT_3	0.830626	0.835726	0.732006	0.658906	0.823353	0.802917	0.492237	0.533816	0.527098	0.723652	0.581566	0.923	0.921	0.867	0.827	0.92	0.904	0.73	0.755	0.751	0.878	0.783	0.9023	0.9099	3020.83	3021.68	3035.94
LQPT_5	0.77625	0.827441	0.760194	0.667627	0.802507	0.796031	0.532134	0.545635	0.555828	0.701082	0.557532	0.9	0.918	0.882	0.832	0.911	0.901	0.754	0.762	0.768	0.869	0.769	0.8995	0.8889	3038.63	3039.93	3057.39
LQPTH_025	0.76085	0.682108	0.580485	0.519953	0.753485	0.53969	0.500008	0.485674	0.535061	0.753485	0.496705	0.886	0.842	0.784	0.747	0.882	0.759	0.735	0.726	0.756	0.882	0.733	0.9393	0.923	3080.64	22484.6	3335.95
LQPTH_1	0.796982	0.779774	0.714869	0.616092	0.813314	0.702148	0.540994	0.527987	0.563951	0.813314	0.540994	0.907	0.893	0.858	0.803	0.913	0.851	0.759	0.751	0.773	0.913	0.759	0.9284	0.9205	3037.95	3228.06	3194.27
LQPTH_3	0.819135	0.829047	0.749012	0.640946	0.84291	0.777475	0.544373	0.514647	0.516309	0.661509	0.534256	0.918	0.918	0.876	0.817	0.928	0.891	0.761	0.743	0.744	0.853	0.755	0.9149	0.9109	3013.1	3019.37	3053.22
LQPTH_5	0.761502	0.837027	0.779405	0.657102	0.773636	0.825599	0.463391	0.510412	0.510412	0.659011	0.545635	0.894	0.923	0.892	0.826	0.899	0.916	0.712	0.741	0.741	0.852	0.762	0.9037	0.9126	3028.49	3032.02	3058.71
PT_025	0.776001	0.690156	0.614877	0.566617	0.775882	0.657698	0.500979	0.482785	0.494341	0.777799	0.479497	0.894	0.846	0.804	0.776	0.895	0.828	0.737	0.726	0.733	0.897	0.724	0.9186	0.9042	3000.94	3005.05	3034.28
PT_1	0.838546	0.833732	0.728248	0.627064	0.841967	0.779405	0.555828	0.518735	0.579838	0.729095	0.545635	0.926	0.92	0.865	0.809	0.926	0.892	0.768	0.746	0.782	0.88	0.762	0.9108	0.9015	3017.06	3018.72	3038.42
PT_3	0.644375	0.818301	0.798504	0.728248	0.71119	0.820847	0.48779	0.582896	0.531693	0.378378	0.630253	0.846	0.916	0.903	0.865	0.873	0.915	0.727	0.784	0.754	0.747	0.811	0.8886	0.9158	3049.29	3050.2	3064.93
PT_5	0.518644	0.784316	0.783362	0.708118	0.66591	0.805559	0.632031	0.584628	0.657102	0.28494	0.603791	0.798	0.902	0.897	0.855	0.854	0.909	0.812	0.785	0.826	0.715	0.796	0.881	0.872	3060.71	3061.5	3075.3
Q_025	0.830166	0.739023	0.666467	0.623523	0.82395	0.740916	0.457335	0.531778	0.54186	0.807166	0.634165	0.919	0.871	0.831	0.807	0.918	0.872	0.707	0.753	0.759	0.912	0.813	0.9034	0.9115	3030.38	3031.4	3047.05
Q_1	0.855393	0.775547	0.708578	0.611934	0.858452	0.806629	0.397013	0.515102	0.3847	0.769666	0.585818	0.932	0.89	0.854	0.8	0.934	0.906	0.668	0.743	0.66	0.897	0.785	0.9026	0.9233	3040.15	3041	3055.26
Q_3	0.84201	0.827764	0.760435	0.61156	0.838371	0.83688	0.43928	0.510129	0.483842	0.730599	0.588886	0.927	0.917	0.882	0.8	0.926	0.922	0.696	0.74	0.724	0.881	0.787	0.9013	0.9033	3048.46	3048.96	3059.92
Q_5	0.82945	0.832175	0.781558	0.623887	0.797846	0.840591	0.508475	0.485474	0.516762	0.725454	0.516762	0.922	0.92	0.893	0.807	0.909	0.925	0.739	0.725	0.744	0.879	0.744	0.8986	0.8853	3063.48	3063.94	3074.42
QH_025	0.756599	0.702309	0.628812	0.543942	0.761098	0.582095	0.505436	0.498824	0.565251	0.761098	0.510412	0.885	0.853	0.811	0.761	0.886	0.784	0.738	0.734	0.774	0.886	0.741	0.9336	0.9395	3070.98	22475	3326.28
QH_1	0.819204	0.775428	0.716736	0.582896	0.827693	0.696301	0.557952	0.521305	0.506822	0.805081	0.549453	0.917	0.891	0.859	0.784	0.92	0.848	0.769	0.747	0.738	0.911	0.764	0.9301	0.9307	3053.83	3413.09	3235.15
QH_3	0.783803	0.852385	0.771466	0.630253	0.828333	0.811937	0.617856	0.512531	0.514192	0.706311	0.54056	0.903	0.93	0.888	0.811	0.922	0.909	0.804	0.742	0.743	0.871	0.759	0.916	0.9011	3077.49	3248.76	3227.55
QH_5	0.747155	0.860374	0.817669	0.675222	0.797623	0.853344	0.503781	0.508752	0.537185	0.673953	0.517067	0.888	0.935	0.912	0.836	0.909	0.931	0.737	0.74	0.757	0.858	0.745	0.9095	0.9092	3040.39	3048.5	3086.24
QP_025	0.790903	0.700365	0.618885	0.58944	0.78574	0.66334	0.453727	0.474247	0.474247	0.782994	0.502127	0.901	0.851	0.805	0.788	0.901	0.83	0.706	0.719	0.719	0.9	0.736	0.916	0.9167	3003.2	3008.16	3039.67
QP_1	0.844425	0.806035	0.721309	0.645215	0.830187	0.765937	0.448834	0.538493	0.46761	0.773535	0.575477	0.928	0.906	0.861	0.819	0.922	0.885	0.702	0.757	0.714	0.898	0.779	0.908	0.9293	3012.04	3014.32	3037.05
QP_3	0.816628	0.841063	0.787143	0.649904	0.795737	0.836064	0.5355	0.559238	0.523748	0.656511	0.634165	0.917	0.924	0.896	0.822	0.908	0.921	0.756	0.77	0.749	0.851	0.813	0.8954	0.9058	3034.01	3034.8	3048.59
QP_5	0.738125	0.828972	0.808197	0.673402	0.781453	0.837218	0.54733	0.560946	0.630611	0.511784	0.618225	0.884	0.92	0.907	0.835	0.902	0.922	0.763	0.771	0.811	0.795	0.804	0.8991	0.903	3041.76	3042.45	3055.31
TQ_025	0.83235	0.743326	0.664657	0.634165	0.824882	0.74522	0.454132	0.522973	0.420855	0.806324	0.63951	0.92	0.873	0.83	0.813	0.918	0.874	0.705	0.748	0.684	0.912	0.816	0.9028	0.8936	3030.57	3031.47	3046.2
TQ_1	0.859349	0.800762	0.713858	0.613316	0.851781	0.808588	0.485474	0.516762	0.511785	0.750669	0.592746	0.934	0.903	0.857	0.801	0.931	0.907	0.725	0.744	0.741	0.889	0.789	0.9009	0.9061	3036.5	3037.35	3051.61
TQ_3	0.846504	0.823795	0.756865	0.618594	0.833462	0.843235	0.500225	0.492015	0.399563	0.754615	0.526759	0.929	0.915	0.88	0.804	0.924	0.925	0.734	0.729	0.67	0.891	0.75	0.9005	0.8955	3047.69	3048.16	3058.64
TQ_5	0.824315	0.8399	0.787359	0.645215	0.831545	0.83821	0.461655	0.496937	0.510129	0.713303	0.543115	0.92	0.924	0.896	0.819	0.923	0.924	0.71	0.732	0.74	0.874	0.76	0.8953	0.9059	3062.91	3063.37	3073.85
