# Supplementary material for: Land-Cover Classification Using MaxEnt: Can We Trust in Model Quality Metrics for Estimating Classification Accuracy?
Source: Entropy (Basel). 2020 Mar 17;22(3):342. doi: 10.3390/e22030342 (PMC7516803; doi:10.3390/e22030342)
Supplement: Supplementary file 1 [file entropy-22-00342-s001.zip › entropy-678448-supplementary/File S1/Deciduous Data.xlsx]

## Sheet: Deciduous Models
Deciduous Models (Feature_Regularization)	Kappa Accuracy Values per Model											Overall Accuracy Values per Model											Models Quality Metrics
	FC1	FC5	FC10	10PTP	BTOPA	EETOD	ETeSS	ETrSS	MTeSPS	MTP	MTrSPS	FC1	FC5	FC10	10PTP	BTOPA	EETOD	ETeSS	ETrSS	MTeSPS	MTP	MTrSPS	AUC Train	AUC Test	AIC score	AICc score	BIC score
Auto_1	0.372657	0.587766	0.616381	0.584651	0.540988	0.607197	0.616381	0.616642	0.607197	0.333983	0.612288	0.751	0.887	0.912	0.917	0.862	0.909	0.912	0.917	0.909	0.72	0.914	0.9698	0.9686	2773.18	2800.31	2851.34
H_025	0.487354	0.631012	0.637553	0.597638	0.579979	0.636724	0.636724	0.636724	0.636724	0.480664	0.634754	0.828	0.912	0.924	0.926	0.882	0.923	0.923	0.923	0.923	0.823	0.914	0.9732	0.9609	2865.16	4920.28	3091.29
H_1	0.359691	0.585265	0.607197	0.602126	0.528169	0.597826	0.597826	0.626577	0.591382	0.341128	0.616056	0.741	0.886	0.909	0.922	0.856	0.905	0.905	0.92	0.901	0.726	0.916	0.9701	0.9688	2786.87	2824.17	2875.45
H_3	0.230499	0.468223	0.592138	0.605702	0.44335	0.60062	0.590859	0.619308	0.613565	0.335163	0.597826	0.61	0.824	0.895	0.923	0.801	0.899	0.917	0.917	0.926	0.721	0.905	0.9712	0.973	2791.13	2809.16	2856.26
H_5	0.160848	0.400613	0.510197	0.581476	0.294167	0.522872	0.589234	0.598167	0.605503	0.294167	0.591462	0.513	0.773	0.852	0.917	0.684	0.858	0.912	0.913	0.911	0.684	0.91	0.9662	0.9705	2818.06	2831.55	2875.9
L_025	0.0351464	0.221601	0.38089	0.468296	0.348738	0.438122	0.46668	0.47252	0.473245	0.0673441	0.481282	0.236	0.599	0.766	0.874	0.742	0.82	0.872	0.877	0.86	0.323	0.87	0.9392	0.9452	2933.05	2934.27	2951.29
L_1	0.0424172	0.25489	0.408626	0.454333	0.387982	0.451445	0.457892	0.453279	0.488764	0.270668	0.46917	0.257	0.641	0.785	0.874	0.771	0.833	0.874	0.875	0.868	0.658	0.873	0.9432	0.9229	2931.86	2932.76	2947.49
L_3	0.0511007	0.249844	0.379489	0.439285	0.348612	0.418651	0.434537	0.438132	0.443775	0.277005	0.431521	0.281	0.638	0.765	0.865	0.738	0.812	0.866	0.866	0.845	0.667	0.839	0.9408	0.9244	2938.97	2939.36	2948.87
L_5	0.0586619	0.270214	0.411941	0.459445	0.373675	0.454163	0.461588	0.469876	0.470542	0.155884	0.479386	0.301	0.66	0.792	0.876	0.759	0.833	0.892	0.88	0.895	0.505	0.864	0.9414	0.9553	2935.41	2935.66	2943.22
LQ_025	0.496691	0.574472	0.594967	0.580545	0.525022	0.610735	0.59246	0.605964	0.524601	0.436154	0.589359	0.838	0.894	0.912	0.913	0.859	0.911	0.913	0.912	0.905	0.798	0.903	0.9677	0.9629	2777.05	2780.65	2808.31
LQ_1	0.442484	0.576457	0.597009	0.574322	0.523434	0.59324	0.603271	0.589234	0.590225	0.214532	0.589234	0.799	0.89	0.91	0.913	0.856	0.907	0.912	0.912	0.906	0.59	0.912	0.963	0.9564	2794.48	2796.07	2815.32
LQ_3	0.312541	0.526069	0.601359	0.564443	0.499051	0.595139	0.570787	0.576556	0.567661	0.152585	0.573305	0.699	0.855	0.901	0.909	0.838	0.897	0.91	0.908	0.91	0.496	0.906	0.9572	0.9667	2819.65	2820.56	2835.28
LQ_5	0.237375	0.482679	0.580986	0.564398	0.468928	0.578136	0.537337	0.558123	0.541565	0.21693	0.561187	0.621	0.828	0.888	0.908	0.819	0.885	0.91	0.905	0.907	0.596	0.902	0.9519	0.9523	2844.3	2844.99	2857.84
LQP_025	0.50405	0.591382	0.589234	0.604168	0.556323	0.626411	0.59246	0.607405	0.568181	0.451067	0.591382	0.843	0.901	0.912	0.92	0.873	0.916	0.913	0.915	0.916	0.81	0.901	0.9692	0.9565	2782.38	2789.49	2825.62
LQP_1	0.464339	0.571554	0.594607	0.583589	0.521326	0.575901	0.583589	0.598167	0.583337	0.416818	0.580892	0.815	0.891	0.911	0.913	0.855	0.904	0.913	0.913	0.912	0.784	0.901	0.9641	0.9589	2794.68	2797.17	2820.73
LQP_3	0.391265	0.551502	0.611772	0.583337	0.507246	0.602521	0.593161	0.58893	0.584651	0.353292	0.58893	0.763	0.874	0.908	0.912	0.847	0.904	0.915	0.911	0.917	0.734	0.911	0.9601	0.9538	2805.39	2806.37	2821.54
LQP_5	0.325944	0.501237	0.574216	0.590859	0.473051	0.566277	0.573581	0.576556	0.576556	0.244841	0.576222	0.711	0.844	0.892	0.917	0.824	0.889	0.908	0.908	0.908	0.627	0.906	0.9605	0.9579	2822.29	2823.46	2840.01
LQPT_025	0.484264	0.574603	0.576556	0.57102	0.538158	0.596638	0.547159	0.582158	0.543675	0.338741	0.577678	0.834	0.895	0.908	0.912	0.865	0.909	0.915	0.907	0.914	0.722	0.898	0.9679	0.9716	2779.74	2786.9	2822.99
LQPT_1	0.461978	0.579079	0.606915	0.604636	0.518604	0.604175	0.610135	0.597387	0.568181	0.320431	0.59424	0.815	0.891	0.914	0.915	0.856	0.908	0.915	0.911	0.916	0.704	0.902	0.9646	0.968	2782.75	2784.68	2805.68
LQPT_3	0.403002	0.556227	0.608343	0.58077	0.501237	0.599637	0.599726	0.595334	0.598167	0.270169	0.583091	0.773	0.876	0.906	0.914	0.844	0.903	0.91	0.913	0.913	0.655	0.911	0.9623	0.9555	2806	2807.3	2824.76
LQPT_5	0.343521	0.503231	0.568908	0.586588	0.488201	0.579079	0.587773	0.582851	0.591788	0.258133	0.588632	0.726	0.845	0.89	0.913	0.831	0.891	0.907	0.91	0.911	0.642	0.91	0.9612	0.9612	2812.64	2813.55	2828.27
LQPTH_025	0.49613	0.610801	0.602734	0.582767	0.568135	0.620566	0.617852	0.611746	0.571653	0.528169	0.618101	0.834	0.906	0.917	0.922	0.879	0.919	0.919	0.918	0.917	0.856	0.915	0.9738	0.9637	2873.84	7274.17	3114.38
LQPTH_1	0.382032	0.583746	0.623234	0.578252	0.545348	0.619482	0.59857	0.598167	0.597711	0.431436	0.620078	0.758	0.89	0.915	0.917	0.864	0.913	0.914	0.913	0.919	0.792	0.914	0.9724	0.9633	2790.45	2851.64	2897.78
LQPTH_3	0.350822	0.554059	0.628001	0.585514	0.531564	0.633343	0.622605	0.634339	0.629314	0.388885	0.616381	0.732	0.871	0.911	0.92	0.851	0.912	0.914	0.92	0.913	0.763	0.912	0.9693	0.956	2773.27	2777.72	2807.14
LQPTH_5	0.249203	0.467794	0.585473	0.577845	0.451522	0.598883	0.590188	0.641786	0.634339	0.33054	0.597826	0.632	0.817	0.887	0.915	0.806	0.894	0.915	0.92	0.92	0.715	0.905	0.968	0.9685	2787.37	2792.76	2824.88
PT_025	0.495315	0.566677	0.59246	0.564585	0.521995	0.57949	0.543265	0.586031	0.539469	0.355895	0.582851	0.841	0.896	0.913	0.912	0.861	0.908	0.916	0.911	0.916	0.738	0.91	0.9661	0.9717	2784.59	2788.83	2818.45
PT_1	0.465282	0.574092	0.606435	0.570902	0.513344	0.605964	0.571141	0.592121	0.561318	0.335201	0.561344	0.821	0.891	0.913	0.911	0.85	0.912	0.913	0.912	0.914	0.719	0.916	0.9641	0.9681	2793.58	2796.06	2819.63
PT_3	0.29759	0.514689	0.604564	0.564489	0.491483	0.61135	0.598943	0.594607	0.595334	0.319172	0.595919	0.685	0.846	0.897	0.91	0.829	0.897	0.908	0.911	0.913	0.705	0.907	0.9616	0.9489	2821.21	2822.72	2841.53
PT_5	0.189285	0.422894	0.563238	0.554811	0.42907	0.565527	0.604609	0.588632	0.608137	0.0946854	0.591144	0.559	0.788	0.872	0.908	0.792	0.873	0.909	0.91	0.911	0.395	0.909	0.9572	0.9551	2842.76	2844.05	2861.52
Q_025	0.155542	0.326599	0.480311	0.551802	0.227805	0.506088	0.539947	0.539518	0.53509	0.046631	0.543941	0.508	0.722	0.841	0.905	0.618	0.856	0.899	0.901	0.893	0.274	0.894	0.9423	0.9458	2898.18	2899.4	2916.42
Q_1	0.122746	0.2876	0.444052	0.538602	0.197705	0.506507	0.543448	0.535455	0.550732	0.031613	0.539296	0.447	0.687	0.816	0.905	0.58	0.855	0.897	0.904	0.884	0.231	0.902	0.9452	0.9458	2895.75	2896.39	2908.78
Q_3	0.0686395	0.167404	0.29934	0.523885	0.190326	0.430384	0.525777	0.533505	0.533505	0.0273124	0.55825	0.331	0.537	0.698	0.898	0.57	0.805	0.902	0.899	0.899	0.218	0.899	0.9417	0.9561	2908.44	2909.08	2921.46
Q_5	0.0598384	0.151366	0.279338	0.51658	0.191785	0.428817	0.561169	0.520062	0.555537	0.0273124	0.539296	0.309	0.512	0.679	0.899	0.572	0.801	0.9	0.899	0.894	0.218	0.902	0.9438	0.9435	2913.14	2913.78	2926.17
QH_025	0.502201	0.63865	0.634914	0.581722	0.529321	0.640993	0.644355	0.640155	0.631047	0.472446	0.625099	0.836	0.913	0.924	0.918	0.851	0.922	0.923	0.924	0.919	0.817	0.914	0.973	0.9663	2866.46	4337.26	3089.46
QH_1	0.328234	0.585685	0.61176	0.584932	0.527056	0.598943	0.585219	0.6151	0.581476	0.393062	0.620566	0.713	0.888	0.913	0.918	0.851	0.908	0.919	0.919	0.917	0.766	0.919	0.9723	0.9642	2795.36	2861.94	2906.34
QH_3	0.200881	0.489571	0.597537	0.598139	0.491926	0.602621	0.577649	0.597387	0.581722	0.307119	0.600541	0.575	0.833	0.897	0.92	0.833	0.898	0.914	0.911	0.918	0.694	0.912	0.9673	0.9637	2788.65	2804.67	2851.17
QH_5	0.0981517	0.34843	0.499693	0.574016	0.431436	0.523155	0.59246	0.594255	0.581	0.236528	0.591978	0.398	0.732	0.842	0.911	0.792	0.857	0.913	0.91	0.915	0.62	0.903	0.964	0.9671	2818.86	2829.43	2870.44
QP_025	0.489981	0.580502	0.589545	0.564789	0.542628	0.59246	0.608621	0.589545	0.591462	0.353292	0.581235	0.837	0.899	0.913	0.916	0.867	0.913	0.912	0.913	0.91	0.734	0.916	0.9679	0.9594	2783.6	2788.06	2817.99
QP_1	0.477791	0.598211	0.613377	0.581476	0.551777	0.616056	0.619308	0.613377	0.542834	0.504846	0.619308	0.824	0.899	0.916	0.917	0.87	0.916	0.917	0.916	0.918	0.841	0.917	0.9685	0.9472	2786.72	2789.05	2811.73
QP_3	0.352055	0.545118	0.616147	0.586876	0.515013	0.598911	0.586307	0.586031	0.583589	0.208402	0.58893	0.733	0.866	0.907	0.914	0.845	0.901	0.912	0.911	0.913	0.582	0.911	0.9614	0.963	2808.15	2808.9	2822.22
QP_5	0.270668	0.501797	0.593934	0.590188	0.476566	0.591859	0.591144	0.567351	0.568674	0.392651	0.585238	0.658	0.837	0.893	0.915	0.822	0.894	0.909	0.906	0.921	0.764	0.908	0.9614	0.9444	2819.06	2819.97	2834.69
TQ_025	0.151864	0.326599	0.480311	0.538838	0.231179	0.525863	0.528243	0.545616	0.550474	0.0419568	0.537689	0.502	0.722	0.841	0.904	0.622	0.865	0.895	0.903	0.887	0.261	0.895	0.9457	0.9338	2897.85	2899.07	2916.09
TQ_1	0.123298	0.281383	0.434557	0.525777	0.232882	0.496479	0.520967	0.526153	0.520967	0.0401907	0.523096	0.452	0.681	0.809	0.902	0.624	0.849	0.905	0.901	0.905	0.256	0.9	0.9434	0.9628	2896.91	2897.55	2909.94
TQ_3	0.0835157	0.213917	0.346192	0.532332	0.202998	0.481481	0.53786	0.538838	0.538838	0.0309444	0.543102	0.366	0.601	0.74	0.903	0.587	0.839	0.908	0.904	0.904	0.229	0.899	0.9441	0.9613	2903.21	2903.85	2916.23
TQ_5	0.0473609	0.130045	0.269322	0.528888	0.149513	0.45758	0.525777	0.525777	0.528538	0.0774304	0.519623	0.276	0.476	0.669	0.903	0.509	0.825	0.902	0.902	0.904	0.352	0.9	0.9473	0.9314	2914.67	2915.3	2927.69
