# Supplementary material for: Land-Cover Classification Using MaxEnt: Can We Trust in Model Quality Metrics for Estimating Classification Accuracy?
Source: Entropy (Basel). 2020 Mar 17;22(3):342. doi: 10.3390/e22030342 (PMC7516803; doi:10.3390/e22030342)
Supplement: Supplementary file 1 [file entropy-22-00342-s001.zip › entropy-678448-supplementary/File S1/Evergreen Data.xlsx]

## Sheet: Evergreen Models
Evergreen Models (Feature_Regularization)	Kappa Accuracy Values per Model											Overall Accuracy Values per Model											Models Quality Metrics
	FC1	FC5	FC10	10PTP	BTOPA	EETOD	ETeSS	ETrSS	MTeSPS	MTP	MTrSPS	FC1	FC5	FC10	10PTP	BTOPA	EETOD	ETeSS	ETrSS	MTeSPS	MTP	MTrSPS	AUC Train	AUC Test	AIC score	AICc score	BIC score
Auto_1	0.426573	0.596154	0.736663	0.758621	0.478125	0.745536	0.736663	0.754217	0.727483	0.424157	0.734884	0.795	0.895	0.942	0.951	0.833	0.943	0.942	0.949	0.941	0.795	0.943	0.9652	0.9472	2837.02	2868.23	2919.34
H_1	0.391069	0.531306	0.665254	0.738815	0.460047	0.672766	0.711009	0.707429	0.719953	0.460047	0.66302	0.775	0.869	0.921	0.946	0.826	0.924	0.937	0.936	0.94	0.826	0.923	0.9668	0.9639	2850.01	2917.6	2959.95
H_3	0.272334	0.442999	0.531306	0.669604	0.43769	0.535971	0.609856	0.656522	0.633684	0.458694	0.633684	0.664	0.818	0.869	0.925	0.815	0.871	0.905	0.921	0.913	0.828	0.913	0.963	0.9483	2863.66	2890.04	2940.26
H_5	0.226443	0.427344	0.476949	0.63597	0.439883	0.472894	0.630435	0.626609	0.631175	0.461237	0.606491	0.608	0.8	0.844	0.916	0.809	0.842	0.915	0.913	0.916	0.828	0.903	0.9592	0.9656	2889.12	2904.22	2949.56
L_025	0.240583	0.443299	0.506897	0.590264	0.454132	0.533454	0.598272	0.591579	0.60517	0.454132	0.592742	0.622	0.811	0.857	0.899	0.82	0.871	0.907	0.903	0.916	0.82	0.899	0.9279	0.9315	2976.88	2977.57	2990.43
L_1	0.234	0.432277	0.496622	0.576613	0.454819	0.511265	0.60793	0.57438	0.595264	0.454819	0.571142	0.617	0.803	0.851	0.895	0.819	0.859	0.911	0.897	0.906	0.819	0.893	0.9216	0.9276	2981.62	2982.25	2994.64
L_3	0.229777	0.435601	0.492437	0.560396	0.44658	0.496622	0.591373	0.579592	0.568432	0.448382	0.547529	0.612	0.805	0.849	0.889	0.82	0.851	0.91	0.897	0.892	0.821	0.881	0.9169	0.9385	2981.43	2981.85	2991.85
L_5	0.20566	0.392542	0.48124	0.547317	0.44848	0.491329	0.578485	0.587755	0.576613	0.444015	0.516364	0.579	0.776	0.841	0.884	0.814	0.846	0.904	0.899	0.895	0.82	0.867	0.921	0.9315	2984.08	2984.5	2994.5
LQ_025	0.559603	0.657258	0.734807	0.761621	0.559603	0.734807	0.767221	0.768868	0.767221	0.418133	0.734807	0.867	0.915	0.94	0.95	0.867	0.94	0.951	0.951	0.951	0.785	0.94	0.9592	0.961	2830.46	2833.59	2859.64
LQ_1	0.456615	0.620301	0.715823	0.76825	0.531676	0.702444	0.729064	0.76825	0.729064	0.336482	0.747228	0.809	0.899	0.934	0.95	0.854	0.93	0.945	0.95	0.945	0.719	0.943	0.9556	0.9401	2851.98	2854.47	2878.04
LQ_3	0.284004	0.481595	0.584321	0.722467	0.424284	0.586837	0.706977	0.707865	0.677824	0.284004	0.678682	0.671	0.831	0.886	0.937	0.789	0.887	0.937	0.935	0.923	0.671	0.922	0.9457	0.9421	2890.13	2891.35	2908.37
LQ_5	0.172232	0.419661	0.519328	0.650108	0.342598	0.521483	0.654938	0.651036	0.656522	0.308084	0.603432	0.529	0.786	0.857	0.919	0.728	0.858	0.924	0.92	0.921	0.694	0.896	0.938	0.9452	2927.21	2928.43	2945.44
LQP_025	0.548387	0.670443	0.731243	0.748219	0.557461	0.717127	0.744379	0.740566	0.727047	0.442857	0.717127	0.867	0.92	0.94	0.947	0.871	0.936	0.946	0.945	0.945	0.805	0.936	0.9588	0.9665	2833.24	2841.11	2878.57
LQP_1	0.511969	0.643836	0.733042	0.768868	0.571429	0.726087	0.760644	0.768868	0.764434	0.428964	0.760181	0.842	0.909	0.939	0.951	0.877	0.937	0.948	0.951	0.949	0.792	0.947	0.9568	0.942	2847.14	2850.29	2876.32
LQP_3	0.338902	0.509048	0.588819	0.684974	0.430536	0.578947	0.643065	0.695882	0.676441	0.394018	0.618147	0.723	0.844	0.886	0.924	0.793	0.882	0.908	0.928	0.92	0.767	0.899	0.9532	0.905	2909.92	2911.6	2931.28
LQP_5	0.249743	0.435294	0.5104	0.618684	0.397368	0.5104	0.684211	0.631683	0.636723	0.255187	0.579137	0.635	0.796	0.847	0.9	0.771	0.847	0.925	0.907	0.908	0.641	0.883	0.9475	0.9495	2932.69	2933.9	2950.92
LQPT_025	0.527126	0.619787	0.674661	0.717127	0.546147	0.671518	0.698601	0.708696	0.708696	0.513344	0.659138	0.854	0.902	0.922	0.936	0.866	0.921	0.93	0.933	0.933	0.845	0.917	0.9638	0.9443	2856.06	2882.88	2925.35
LQPT_3	0.354918	0.550676	0.666336	0.742389	0.533919	0.659319	0.74971	0.746181	0.736553	0.352404	0.726087	0.736	0.867	0.916	0.945	0.854	0.915	0.946	0.946	0.94	0.734	0.937	0.952	0.947	2874.78	2875.82	2891.46
LQPT_5	0.301623	0.508716	0.633937	0.734857	0.46	0.639501	0.734911	0.733021	0.742081	0.37603	0.692632	0.688	0.845	0.904	0.942	0.811	0.906	0.944	0.943	0.943	0.754	0.927	0.9492	0.9359	2877.77	2881.5	2905.39
LQPTH_025	0.512116	0.691979	0.733015	0.724841	0.611058	0.733015	0.721698	0.733015	0.725444	0.535117	0.720183	0.849	0.928	0.944	0.946	0.898	0.944	0.941	0.944	0.942	0.861	0.939	0.9714	0.9599	2847.36	2849.15	2869.5
LQPTH_1	0.399457	0.575188	0.68645	0.76267	0.425671	0.701427	0.672613	0.742551	0.662204	0.406077	0.746411	0.779	0.887	0.93	0.952	0.802	0.932	0.922	0.946	0.918	0.785	0.947	0.9658	0.9435	2842.19	2874.5	2916.7
LQPTH_3	0.324766	0.530213	0.657025	0.736842	0.3604	0.662204	0.746898	0.742551	0.738815	0.3604	0.740202	0.711	0.862	0.917	0.945	0.744	0.918	0.949	0.946	0.946	0.744	0.942	0.9578	0.9669	2837.7	2842.61	2873.13
LQPTH_5	0.29011	0.512116	0.627546	0.738717	0.425034	0.621986	0.736906	0.746181	0.738916	0.377721	0.740202	0.677	0.849	0.904	0.945	0.791	0.902	0.946	0.946	0.947	0.757	0.942	0.9579	0.9524	2864.08	4005.83	2944.84
PT_025	0.562172	0.701053	0.755196	0.740831	0.571811	0.753143	0.74971	0.752427	0.747463	0.41337	0.747463	0.875	0.929	0.947	0.947	0.88	0.946	0.946	0.949	0.944	0.785	0.944	0.9598	0.9429	2842.93	2865.86	2903.37
PT_1	0.489106	0.623574	0.729553	0.746411	0.550676	0.719222	0.742718	0.768868	0.723115	0.373647	0.751131	0.83	0.901	0.938	0.947	0.867	0.935	0.947	0.951	0.944	0.754	0.945	0.9564	0.9534	2864.46	2866.56	2888.42
PT_3	0.275067	0.49848	0.58363	0.756483	0.368025	0.596364	0.722922	0.760644	0.731009	0.368025	0.703863	0.662	0.835	0.883	0.946	0.748	0.889	0.945	0.948	0.946	0.748	0.931	0.9462	0.9663	2893.76	2895.04	2911.99
PT_5	0.224609	0.462209	0.576021	0.709821	0.419661	0.596364	0.709007	0.709007	0.693305	0.465693	0.627546	0.603	0.815	0.878	0.935	0.786	0.889	0.937	0.937	0.929	0.817	0.904	0.9484	0.9465	2873.23	2875.06	2893.55
Q_025	0.164778	0.367442	0.564823	0.68645	0.315545	0.611538	0.682614	0.676538	0.687225	0.102195	0.693305	0.521	0.762	0.88	0.93	0.705	0.899	0.932	0.929	0.929	0.407	0.929	0.9356	0.9496	2928	2929.09	2945.19
Q_1	0.108212	0.304643	0.4848	0.689888	0.370247	0.597744	0.68	0.68	0.693305	0.0982746	0.698601	0.419	0.693	0.839	0.931	0.764	0.893	0.93	0.93	0.929	0.399	0.93	0.937	0.943	2930.99	2931.89	2946.62
Q_3	0.0801294	0.223149	0.374168	0.65678	0.225616	0.45773	0.66302	0.661972	0.650924	0.097699	0.652174	0.36	0.604	0.765	0.919	0.607	0.822	0.923	0.922	0.915	0.402	0.914	0.9311	0.9276	2944.3	2945.2	2959.93
Q_5	0.0417611	0.141788	0.297483	0.647321	0.198126	0.49273	0.672055	0.660633	0.649635	0.065382	0.636735	0.26	0.484	0.693	0.921	0.572	0.843	0.929	0.925	0.916	0.321	0.911	0.932	0.9243	2965.16	2966.07	2980.79
QH_025	0.486296	0.674661	0.723653	0.740971	0.562332	0.712984	0.742718	0.742551	0.746898	0.474164	0.709821	0.836	0.922	0.941	0.948	0.878	0.937	0.947	0.946	0.949	0.827	0.935	0.9685	0.9602	2881.14	3849.4	3010.75
QH_1	0.431429	0.575023	0.683422	0.766139	0.466872	0.670539	0.718245	0.718245	0.762136	0.421721	0.711752	0.801	0.886	0.926	0.952	0.827	0.922	0.939	0.939	0.951	0.795	0.935	0.965	0.9567	2852.54	2899.95	2942.16
QH_3	0.276047	0.473767	0.587902	0.73678	0.389696	0.582707	0.734884	0.733021	0.733021	0.389696	0.720406	0.663	0.832	0.891	0.944	0.769	0.889	0.943	0.943	0.943	0.769	0.938	0.9599	0.9628	2853.5	2863.94	2903.52
QH_5	0.166084	0.399583	0.518487	0.700341	0.363463	0.522904	0.713945	0.696833	0.712264	0.363463	0.677208	0.523	0.784	0.86	0.934	0.75	0.862	0.94	0.933	0.939	0.75	0.926	0.9568	0.9659	2878.36	3338.09	2967.59
QP_025	0.544093	0.670443	0.722467	0.753488	0.552921	0.712105	0.754217	0.75898	0.754217	0.428171	0.745743	0.863	0.92	0.937	0.947	0.868	0.934	0.949	0.948	0.949	0.796	0.944	0.9598	0.9667	2870.5	2874.3	2900.2
QP_1	0.485415	0.634615	0.733042	0.772093	0.537705	0.715823	0.773672	0.772093	0.717122	0.364322	0.74916	0.828	0.905	0.939	0.951	0.859	0.934	0.951	0.951	0.943	0.747	0.944	0.9564	0.9517	2851.26	2853.04	2873.14
QP_3	0.343675	0.550712	0.669323	0.761124	0.544426	0.681452	0.755582	0.761124	0.755582	0.334118	0.747228	0.725	0.866	0.917	0.949	0.859	0.921	0.948	0.949	0.948	0.717	0.943	0.9527	0.9491	2876.68	2877.83	2894.39
QP_5	0.239719	0.475073	0.576346	0.757293	0.46	0.598906	0.744379	0.751756	0.731092	0.356015	0.701554	0.621	0.821	0.88	0.948	0.811	0.89	0.946	0.947	0.944	0.735	0.928	0.9506	0.9465	2864.14	2867.32	2891.23
TQ_025	0.151464	0.340575	0.536435	0.672928	0.311727	0.600377	0.680525	0.665179	0.665179	0.137093	0.677824	0.5	0.742	0.868	0.926	0.708	0.894	0.927	0.925	0.925	0.476	0.923	0.9365	0.9033	2930.9	2932.01	2948.27
TQ_1	0.113894	0.311878	0.508714	0.682179	0.341804	0.627546	0.68	0.68	0.688543	0.0855479	0.691304	0.434	0.706	0.852	0.93	0.741	0.904	0.93	0.93	0.93	0.372	0.929	0.9382	0.9147	2936.4	2937.3	2952.03
TQ_3	0.0625214	0.175423	0.343826	0.677208	0.140606	0.471282	0.660465	0.678414	0.672055	0.0929974	0.649194	0.314	0.537	0.729	0.926	0.482	0.832	0.927	0.927	0.929	0.388	0.913	0.9328	0.9474	2949.32	2950.22	2964.95
TQ_5	0.0526316	0.148398	0.294778	0.638321	0.110248	0.43662	0.644637	0.633588	0.653061	0.0939473	0.644085	0.289	0.495	0.686	0.916	0.427	0.81	0.918	0.916	0.915	0.39	0.912	0.9341	0.9367	2947.06	2948.08	2963.73
