# Supplementary material for: Land-Cover Classification Using MaxEnt: Can We Trust in Model Quality Metrics for Estimating Classification Accuracy?
Source: Entropy (Basel). 2020 Mar 17;22(3):342. doi: 10.3390/e22030342 (PMC7516803; doi:10.3390/e22030342)
Supplement: Supplementary file 1 [file entropy-22-00342-s001.zip › entropy-678448-supplementary/File S1/Grass Data.xlsx]

## Sheet: Grass Models
Grass Models (Feature_Regularization)	Kappa Accuracy Values per Model											Overall Accuracy Values per Model											Models Quality Metrics
	FC1	FC5	FC10	10PTP	BTOPA	EETOD	ETeSS	ETrSS	MTeSPS	MTP	MTrSPS	FC1	FC5	FC10	10PTP	BTOPA	EETOD	ETeSS	ETrSS	MTeSPS	MTP	MTrSPS	AUC Train	AUC Test	AIC score	AICc score	BIC score
Auto_1	0.377423	0.81271	0.854022	0.850647	0.529116	0.88085	0.852875	0.873771	0.852875	0.225811	0.872031	0.832	0.974	0.982	0.983	0.905	0.985	0.983	0.984	0.983	0.705	0.984	0.984	0.9754	2543.51	2566.51	2615.93
H_025	0.51314	0.877495	0.845374	0.830508	0.474006	0.857138	0.877495	0.877495	0.835566	0.436985	0.866509	0.898	0.985	0.982	0.981	0.883	0.983	0.985	0.985	0.981	0.867	0.984	0.9895	0.9844	2617.68	3965.94	2842.6
H_1	0.355991	0.831175	0.884851	0.830508	0.544161	0.863089	0.860489	0.868563	0.830508	0.218111	0.833285	0.819	0.977	0.986	0.981	0.91	0.983	0.984	0.983	0.981	0.696	0.977	0.984	0.9754	2585.01	2688.89	2713.7
H_3	0.248944	0.650305	0.873771	0.840654	0.523276	0.856915	0.881491	0.870292	0.840654	0.197498	0.839531	0.73	0.94	0.984	0.982	0.903	0.981	0.986	0.983	0.982	0.67	0.978	0.9829	0.9761	2563.52	2580.3	2626.04
H_5	0.147246	0.441374	0.711617	0.860489	0.498177	0.721141	0.884027	0.850355	0.884027	0.0547403	0.817249	0.592	0.869	0.954	0.984	0.894	0.956	0.985	0.98	0.985	0.353	0.974	0.9794	0.9863	2560.39	2562.96	2586.44
L_025	0.103141	0.308558	0.541099	0.842214	0.405804	0.737901	0.65853	0.820426	0.769401	0.238433	0.743002	0.499	0.786	0.909	0.98	0.854	0.96	0.942	0.976	0.966	0.719	0.961	0.9793	0.9508	2654.89	2655.74	2670
L_1	0.125626	0.321097	0.544161	0.821582	0.417971	0.783896	0.809253	0.815671	0.828764	0.202053	0.75547	0.55	0.801	0.91	0.978	0.86	0.97	0.975	0.976	0.978	0.676	0.965	0.9788	0.9711	2656.11	2656.74	2669.13
L_3	0.0885602	0.273534	0.45081	0.842214	0.388483	0.718061	0.815671	0.81173	0.842214	0.225811	0.718061	0.461	0.757	0.875	0.98	0.845	0.956	0.976	0.975	0.98	0.705	0.956	0.9789	0.969	2656.14	2656.69	2668.12
L_5	0.0729354	0.233831	0.35277	0.815671	0.346419	0.544161	0.792389	0.69446	0.820426	0.161742	0.604226	0.415	0.714	0.822	0.976	0.818	0.91	0.971	0.951	0.976	0.617	0.928	0.9768	0.9724	2663.73	2664.37	2676.75
LQ_025	0.563105	0.8484	0.866509	0.830508	0.572965	0.868402	0.857138	0.866788	0.833076	0.345772	0.859898	0.916	0.98	0.984	0.981	0.919	0.984	0.983	0.983	0.981	0.815	0.982	0.9859	0.973	2524.34	2527.5	2553.52
LQ_1	0.409944	0.755836	0.857993	0.845374	0.453133	0.8484	0.850647	0.841853	0.850647	0.173708	0.816495	0.854	0.964	0.982	0.982	0.876	0.98	0.983	0.979	0.983	0.636	0.975	0.9822	0.989	2550.03	2551.69	2571.39
LQ_3	0.252906	0.465015	0.719826	0.851952	0.396374	0.752947	0.862555	0.804291	0.862555	0.18037	0.740049	0.734	0.881	0.957	0.982	0.847	0.964	0.984	0.973	0.984	0.646	0.961	0.9817	0.99	2569.68	2570.71	2586.35
LQ_5	0.202053	0.392614	0.671186	0.875746	0.372813	0.753379	0.873945	0.804291	0.873945	0.177673	0.769444	0.676	0.845	0.945	0.985	0.834	0.963	0.985	0.973	0.985	0.642	0.967	0.9825	0.9891	2580.79	2582.01	2599.03
LQP_025	0.604226	0.866788	0.864561	0.840654	0.655029	0.866509	0.84305	0.870242	0.840654	0.32936	0.875746	0.928	0.983	0.984	0.982	0.942	0.984	0.982	0.984	0.982	0.804	0.985	0.986	0.9814	2529.6	2536.35	2571.8
LQP_1	0.407965	0.755836	0.856035	0.862555	0.506336	0.864964	0.856035	0.859898	0.860489	0.308558	0.814143	0.853	0.964	0.982	0.984	0.897	0.983	0.982	0.982	0.984	0.786	0.975	0.9852	0.9807	2545.76	2548.17	2571.29
LQP_3	0.342707	0.663474	0.801814	0.852875	0.446218	0.820426	0.856035	0.83324	0.856035	0.200522	0.83324	0.813	0.944	0.973	0.983	0.873	0.976	0.982	0.978	0.982	0.674	0.978	0.9831	0.9847	2549.67	2550.64	2565.82
LQP_5	0.316703	0.688683	0.841853	0.860489	0.45081	0.835391	0.863089	0.859898	0.856035	0.19675	0.804291	0.795	0.949	0.979	0.984	0.875	0.978	0.983	0.982	0.982	0.669	0.973	0.9837	0.9844	2548.02	2548.82	2562.61
LQPT_025	0.519202	0.831032	0.847631	0.830508	0.585773	0.857138	0.852875	0.851952	0.852875	0.347992	0.851952	0.903	0.978	0.982	0.981	0.925	0.983	0.983	0.982	0.983	0.819	0.982	0.9869	0.9801	2537.59	2547.19	2587.08
LQPT_1	0.457259	0.786547	0.863089	0.850647	0.547249	0.863089	0.820205	0.88085	0.820205	0.234858	0.866788	0.876	0.97	0.983	0.983	0.911	0.983	0.98	0.985	0.98	0.719	0.983	0.9851	0.9913	2534.62	2536.2	2555.46
LQPT_3	0.372813	0.734906	0.851116	0.870184	0.443947	0.837637	0.856035	0.83324	0.833136	0.288564	0.758381	0.834	0.96	0.981	0.985	0.872	0.979	0.982	0.978	0.98	0.77	0.965	0.9839	0.9803	2544.47	2545.56	2561.66
LQPT_5	0.339678	0.69114	0.824513	0.84305	0.485014	0.824513	0.798303	0.842214	0.855038	0.199761	0.856035	0.811	0.951	0.977	0.982	0.889	0.977	0.972	0.98	0.983	0.673	0.982	0.9835	0.9793	2551.51	2552.42	2567.14
LQPTH_025	0.495704	0.841853	0.857138	0.860489	0.542029	0.859178	0.852875	0.861753	0.852875	0.542029	0.861753	0.89	0.979	0.983	0.984	0.908	0.983	0.983	0.982	0.983	0.908	0.982	0.9896	0.9898	2607.44	3368.4	2818.98
LQPTH_1	0.411936	0.837487	0.863089	0.840654	0.532073	0.863089	0.863089	0.88085	0.881491	0.152312	0.88085	0.855	0.978	0.983	0.982	0.906	0.983	0.983	0.985	0.986	0.601	0.985	0.9837	0.9862	2546.92	2569.95	2619.86
LQPTH_3	0.382136	0.758658	0.856035	0.840654	0.487605	0.856035	0.863089	0.864964	0.862555	0.276912	0.841853	0.837	0.964	0.982	0.982	0.89	0.982	0.983	0.983	0.984	0.76	0.979	0.9852	0.9802	2533.73	2536.87	2562.91
LQPTH_5	0.333729	0.673033	0.841853	0.860489	0.453133	0.846393	0.863089	0.857993	0.856035	0.201286	0.856035	0.807	0.947	0.979	0.984	0.876	0.98	0.983	0.982	0.982	0.675	0.982	0.9842	0.986	2545.03	2547.42	2570.56
PT_025	0.607705	0.857993	0.855038	0.830508	0.619162	0.857138	0.857138	0.842611	0.857138	0.396374	0.863089	0.931	0.982	0.983	0.981	0.934	0.983	0.983	0.981	0.983	0.847	0.983	0.9872	0.9792	2531.5	2536.46	2567.97
PT_1	0.405999	0.761223	0.856035	0.860489	0.526183	0.873771	0.840654	0.861753	0.840654	0.204374	0.861753	0.852	0.965	0.982	0.984	0.904	0.984	0.982	0.982	0.982	0.679	0.982	0.9841	0.992	2541.84	2544.13	2566.85
PT_3	0.2815	0.638272	0.816495	0.851952	0.515922	0.816495	0.856035	0.829012	0.856035	0.167931	0.775076	0.764	0.937	0.975	0.982	0.899	0.975	0.982	0.977	0.982	0.627	0.968	0.9817	0.9852	2552.43	2553.4	2568.59
PT_5	0.242192	0.535056	0.788511	0.881491	0.459597	0.780776	0.864964	0.822713	0.864964	0.165427	0.775076	0.723	0.907	0.969	0.986	0.877	0.969	0.983	0.976	0.983	0.623	0.968	0.9818	0.9869	2558.58	2559.61	2575.26
Q_025	0.0343938	0.104365	0.194867	0.789794	0.246304	0.528022	0.856035	0.708466	0.856035	0.247288	0.740049	0.26	0.502	0.671	0.971	0.731	0.906	0.982	0.954	0.982	0.732	0.961	0.9818	0.9892	2690.34	2691.55	2708.57
Q_1	0.0280453	0.122783	0.258434	0.823523	0.264775	0.710052	0.752947	0.820426	0.824513	0.264775	0.820426	0.23	0.544	0.743	0.979	0.749	0.955	0.964	0.976	0.977	0.749	0.976	0.9836	0.9808	2702.66	2703.57	2718.29
Q_3	0.00473085	0.0788097	0.189438	0.822174	0.303394	0.547249	0.824513	0.74525	0.83319	0.202823	0.69446	0.1	0.433	0.659	0.977	0.782	0.911	0.977	0.962	0.979	0.677	0.951	0.9814	0.9804	2705.08	2706.29	2723.31
Q_5	0.00410476	0.0764904	0.173708	0.772317	0.297098	0.478959	0.711691	0.611486	0.772317	0.147246	0.596819	0.096	0.426	0.636	0.968	0.777	0.885	0.956	0.932	0.968	0.592	0.927	0.9803	0.9851	2711.04	2711.95	2726.67
QH_025	0.452636	0.88955	0.864561	0.830508	0.486535	0.875746	0.829012	0.872031	0.875746	0.486535	0.88955	0.874	0.986	0.984	0.981	0.888	0.985	0.977	0.984	0.985	0.888	0.986	0.9886	0.9867	2591.82	3018.12	2777.31
QH_1	0.288564	0.774867	0.854022	0.850647	0.536054	0.872031	0.854022	0.839773	0.849822	0.209107	0.8484	0.77	0.967	0.982	0.983	0.906	0.984	0.982	0.979	0.982	0.685	0.98	0.9843	0.9742	2545.81	2577.25	2628.66
QH_3	0.157547	0.544161	0.837487	0.850647	0.430519	0.818788	0.872031	0.8484	0.866509	0.0885602	0.863089	0.61	0.91	0.978	0.983	0.864	0.975	0.984	0.98	0.984	0.461	0.983	0.982	0.986	2545.19	2555.37	2596.25
QH_5	0.0631757	0.26264	0.547249	0.835502	0.382624	0.638272	0.789133	0.724796	0.789133	0.0874776	0.714911	0.383	0.747	0.911	0.98	0.835	0.937	0.97	0.958	0.97	0.458	0.956	0.9814	0.9866	2551.42	2555.56	2584.77
QP_025	0.565059	0.839773	0.866509	0.830508	0.546368	0.854022	0.777345	0.872031	0.777345	0.234858	0.872031	0.919	0.979	0.984	0.981	0.912	0.982	0.976	0.984	0.976	0.719	0.984	0.9845	0.9923	2543.42	2551.68	2589.79
QP_1	0.394487	0.766673	0.863089	0.850647	0.547249	0.863089	0.863089	0.873771	0.868402	0.297098	0.859898	0.846	0.966	0.983	0.983	0.911	0.983	0.983	0.984	0.984	0.777	0.982	0.9848	0.9765	2534.94	2536.58	2555.78
QP_3	0.333293	0.756181	0.864964	0.850647	0.523276	0.864964	0.868402	0.864964	0.850647	0.266931	0.841853	0.804	0.963	0.983	0.983	0.903	0.983	0.984	0.983	0.983	0.751	0.979	0.9846	0.9802	2547.76	2548.94	2565.48
QP_5	0.295859	0.679843	0.855033	0.879735	0.509101	0.8484	0.863089	0.875465	0.868402	0.262105	0.804291	0.776	0.947	0.981	0.986	0.898	0.98	0.983	0.984	0.984	0.743	0.973	0.9836	0.9761	2548.28	2549.02	2562.35
TQ_025	0.0368303	0.106555	0.210286	0.849077	0.207823	0.600252	0.81173	0.775076	0.849077	0.207823	0.772317	0.271	0.514	0.695	0.981	0.692	0.929	0.975	0.968	0.981	0.692	0.968	0.9813	0.9831	2698.36	2699.52	2716.08
TQ_1	0.0244313	0.085694	0.168524	0.708466	0.222293	0.398272	0.562421	0.546368	0.562421	0.2258	0.543243	0.212	0.453	0.633	0.954	0.705	0.848	0.917	0.912	0.917	0.709	0.911	0.9821	0.9848	2694.14	2695.23	2711.33
TQ_3	0.006799	0.0640558	0.152885	0.742272	0.171115	0.441374	0.737027	0.615276	0.792389	0.171115	0.572407	0.113	0.386	0.602	0.962	0.632	0.869	0.961	0.932	0.971	0.632	0.92	0.9809	0.9853	2704.5	2705.4	2720.13
TQ_5	0.00348342	0.0631757	0.14396	0.758658	0.278383	0.434814	0.758381	0.597051	0.758381	0.119997	0.559877	0.092	0.383	0.586	0.964	0.758	0.866	0.965	0.926	0.965	0.538	0.915	0.9791	0.9881	2705.46	2706.36	2721.09
